# Supplementary material for: Graphic Warning Labels Elicit Affective and Thoughtful Responses from Smokers: Results of a Randomized Clinical Trial
Source: PLoS One. 2015 Dec 16;10(12):e0142879. doi: 10.1371/journal.pone.0142879 (PMC4684406; doi:10.1371/journal.pone.0142879)
Supplement: S1 File — (XLS) [file pone.0142879.s009.xls]

## Sheet: ResubPlosCosW6
caseid	cont1	cont2	sexco	quitco	packco	age	basesmk	negaff	lookpack	trustw6	risk6w6	risk7w6	risk8w6	ladder	quitint	quitdes	labmem	riskknw6	riskknw1m
1007	1	-1	1	1	0	55	8	7	3	7	6	6	7	9	3	4	2	3	5
1008	1	-1	1	0	1	33	20	5	3	6.88889	5	5	7	5	1	2	5	3	3
1009	-2	0	0	1	1	24	20	5	4	6.66667	6	6	7	8	3	4	4	7	4
1011	1	1	1	0	0	35	11	1	5	7	6	6	6	7	1	2	5	.	3
1014	1	-1	1	0	1	28	20	3	5	6.88889	7	7	7	9	3	3	8	.	.
1015	1	1	1	0	1	23	30	4	5	6.66667	5	7	4	5	1	2	9	5	5
1016	1	-1	0	0	1	29	25	.	.	7	5	5	7	9	4	4	4	3	2
1017	1	1	0	0	0	19	10	6	4	7	7	5	7	7	3	3	4	2	3
1018	1	-1	0	0	1	43	30	4	2	7	7	7	1	5	1	4	2	3	.
1020	1	1	1	0	0	24	12	7	4	4.55556	5	4	5	9	4	4	0	1	1
1021	-2	0	1	0	0	21	8	4	3	5	4	5	4	2	1	1	4	3	3
1022	1	1	1	0	1	61	25	5	4	6.88889	7	7	6	7	3	4	8	.	.
1023	1	1	0	0	0	45	10	5	4	7	5	6	7	5	2	3	3	.	3
1024	1	-1	1	0	0	32	8	5	3	6.77778	6	6	7	5	1	3	3	3	4
1025	-2	0	0	0	0	23	15	4	4	7	6	4	5	3	1	1	3	.	3
1026	1	1	0	0	0	29	14	4	3	6.88889	6	6	6	3	2	2	4	4	6
1027	1	-1	0	0	0	57	12	4	1	7	6	5	5	7	2	3	4	.	2
1030	1	1	1	1	0	27	12	4	1	5.22222	6	4	6	7	4	3	3	1	2
1031	-2	0	0	0	1	45	20	4	2	6.77778	6	7	3	8	2	3	6	3	5
1032	1	1	1	0	0	23	5	6	4	6.77778	4	6	6	8	2	4	.	4	6
1033	-2	0	1	0	1	35	25	6	4	6.55556	5	5	6	8	3	4	5	4	3
1034	1	1	1	0	0	47	12	6	5	5.44444	5	5	5	5	3	4	4	3	1
1035	-2	0	1	0	0	42	17	4	4	6.11111	3	2	3	4	1	2	2	3	3
1036	1	-1	1	0	1	35	20	6	5	7	5	7	7	5	4	4	3	2	.
1039	1	-1	0	0	1	33	20	5	4	6	4	4	2	2	1	1	2	4	.
1040	1	-1	1	0	1	50	20	6	4	5.77778	7	7	7	5	2	3	5	1	6
1041	1	-1	0	0	1	42	20	4	5	6.22222	7	2	4	5	1	1	2	1	1
1043	-2	0	0	0	0	47	18	4	4	6.44444	5	5	1	5	2	3	4	4	4
1045	1	1	0	0	1	45	20	5	4	6.22222	7	5	7	8	4	4	5	6	7
1046	1	-1	0	0	1	25	30	4	5	7	5	4	1	7	2	2	4	4	.
1048	1	1	1	0	1	53	27	4	3	5.44444	5	3	4	5	3	3	2	3	5
1051	1	-1	1	0	1	25	20	5	3	6.33333	4	5	6	4	1	2	7	4	3
1052	1	-1	0	0	1	32	20	4	3	5.88889	3	4	3	1	1	1	6	5	5
1054	1	1	1	0	0	63	11	5	5	7	6	6	6	9	4	4	3	4	3
1056	1	-1	1	1	1	22	20	4	5	6.33333	5	6	4	7	2	2	8	7	7
1058	1	1	0	0	0	30	6	5	5	7	7	6	7	7	3	3	7	2	3
1059	1	-1	1	1	0	22	8	5	3	6.66667	6	5	6	6	2	3	4	4	2
1060	1	1	0	0	0	28	8	4	1	5.88889	5	5	7	7	1	4	8	5	4
1061	1	-1	0	0	0	53	10	7	4	5.77778	7	7	7	9	4	4	5	5	4
1063	1	1	1	0	0	29	15	3	4	6.77778	5	7	5	7	2	4	5	3	2
1064	1	1	1	0	0	41	10	7	5	7	7	7	7	1	1	1	4	2	2
1065	1	1	1	0	0	22	10	5	5	7	3	5	5	5	4	2	3	3	3
1066	1	1	1	0	1	46	20	5	4	5.11111	4	4	4	3	2	2	0	2	1
1067	1	1	1	0	0	25	10	5	3	.	.	.	.	5	1	2	.	.	6
1069	-2	0	1	0	1	45	25	4	4	6.44444	5	4	5	9	4	4	6	3	5
1070	1	1	0	0	1	47	30	4	3	5.22222	4	4	4	5	1	2	3	8	7
1071	-2	0	1	0	1	20	20	4	3	7	7	5	6	1	1	1	4	4	.
1072	1	-1	0	0	0	39	12	4	5	7	7	4	1	7	3	4	9	7	4
1073	1	-1	1	1	1	51	20	7	5	7	7	7	6	9	3	4	5	3	4
1074	1	1	0	0	0	24	10	7	3	6.66667	7	5	7	9	4	4	13	5	3
1075	1	-1	.	0	0	25	17	5	4	7	6	6	7	7	4	3	7	9	6
1076	-2	0	1	0	0	26	14	4	2	1.33333	3	2	2	7	2	3	4	5	.
1077	-2	0	0	0	0	56	18	4	1	6.44444	6	6	6	9	4	4	4	4	2
1078	1	-1	0	0	0	26	15	7	5	7	7	7	7	9	4	4	3	7	5
1079	1	-1	1	0	0	59	8	6	1	6.55556	6	6	6	5	1	3	3	3	.
1085	-2	0	1	1	1	23	20	4	2	5	5	2	1	9	4	4	2	4	3
1086	1	-1	1	0	0	23	10	6	5	6.77778	5	2	6	7	3	3	4	2	3
1088	-2	0	0	0	1	38	20	4	3	7	7	7	7	7	4	4	5	3	3
1089	1	-1	1	0	0	25	15	7	5	7	7	7	1	9	4	4	4	4	3
1090	1	1	0	0	0	22	13	7	4	5.77778	4	5	5	7	2	3	3	3	.
1091	1	1	1	0	1	43	33	5	4	5.55556	5	5	5	5	2	2	6	4	3
1092	-2	0	1	0	0	22	13	4	2	6.33333	6	7	6	7	4	3	5	2	3
1097	1	-1	0	0	1	50	28	5	5	6.88889	3	5	3	5	2	4	6	6	8
1098	1	-1	1	0	0	20	10	6	5	7	7	5	7	8	4	4	3	2	.
1099	1	1	0	0	1	52	20	7	3	7	7	7	7	9	4	4	3	3	3
1100	1	1	0	0	0	32	10	5	4	7	6	6	7	3	3	4	4	4	.
1101	-2	0	0	0	0	23	13	4	5	7	7	4	7	8	4	3	4	3	3
1103	-2	0	1	0	0	24	6	4	5	7	7	5	1	5	4	4	2	6	.
1104	1	-1	1	0	0	18	10	4	3	4.88889	4	5	5	8	3	3	4	3	3
1105	-2	0	1	0	0	24	11	5	4	7	7	7	7	8	4	4	7	3	5
1107	1	1	0	0	1	42	38	7	5	7	7	7	7	9	4	4	4	9	7
1108	-2	0	0	0	1	44	20	4	3	6.66667	7	4	5	7	3	2	5	3	6
1109	-2	0	1	0	0	28	18	4	3	6.22222	7	6	6	3	1	2	7	5	5
1110	-2	0	1	0	1	47	25	4	3	4.77778	4	4	2	1	1	2	2	3	5
1111	1	-1	0	0	1	56	20	4	2	6.66667	7	7	7	7	2	4	4	4	3
1114	1	-1	1	0	1	43	30	5	4	7	6	5	7	8	4	3	4	5	4
1115	1	1	1	1	1	31	40	4	3	5.33333	7	7	1	7	1	4	7	5	4
1119	1	1	1	0	0	27	15	5	3	6	6	6	6	7	2	3	10	5	3
1122	-2	0	0	0	1	28	20	5	5	7	7	4	7	7	1	3	4	2	4
1123	1	1	1	0	0	30	18	3	3	4.11111	5	3	5	3	1	1	6	4	3
1124	-2	0	1	1	0	20	9	4	2	5.22222	3	4	3	5	2	2	4	4	.
1125	1	-1	0	0	1	40	20	5	5	4.55556	3	4	1	5	2	3	8	5	.
1126	1	1	1	0	1	38	20	5	4	6.44444	5	5	6	7	2	2	8	3	.
1127	-2	0	0	0	0	20	15	4	4	6.22222	5	3	6	4	2	3	3	2	2
1128	-2	0	1	0	1	23	20	5	5	4.44444	.	2	1	3	1	1	4	6	7
1129	-2	0	0	0	0	24	8	6	3	7	5	3	6	9	3	3	3	3	1
1131	-2	0	0	0	0	41	10	7	5	7	7	7	7	9	3	4	3	1	2
1132	1	-1	1	0	0	28	10	7	5	7	6	7	7	8	3	4	6	5	.
1133	1	1	0	0	0	30	15	7	4	7	6	5	7	9	4	4	4	5	3
1134	1	1	0	0	1	36	20	7	5	7	7	7	7	9	4	4	7	3	0
1135	-2	0	0	0	1	27	20	4	3	6.33333	5	5	5	5	3	3	3	1	.
1136	1	1	0	0	0	46	10	7	5	7	7	7	7	5	3	4	1	2	4
1137	-2	0	0	0	0	45	13	4	2	6.88889	2	4	5	5	2	3	2	4	.
1138	1	-1	0	0	0	30	15	6	1	6.55556	3	3	3	5	2	3	6	3	.
1139	-2	0	0	0	0	55	10	4	4	6.88889	6	2	4	3	1	2	5	2	.
1140	1	1	0	0	0	18	5	7	4	6.55556	6	6	6	9	4	4	6	3	3
1142	-2	0	0	1	0	23	13	3	2	7	7	5	7	8	4	4	3	4	4
1146	-2	0	1	1	0	59	15	4	3	5.22222	5	6	6	8	3	3	3	5	.
1147	1	-1	1	0	1	52	20	4	5	7	7	7	7	7	3	3	4	2	2
1148	1	1	1	0	1	32	20	4	3	7	5	4	2	7	1	2	4	4	3
1151	1	1	1	1	0	54	13	.	.	7	5	7	6	7	2	3	4	3	2
1152	-2	0	1	0	0	33	10	4	2	5.77778	4	3	4	7	3	3	2	3	3
1153	1	-1	1	0	0	19	5	5	4	7	5	5	6	2	1	2	4	3	4
1154	1	1	0	0	1	54	25	4	3	4	4	4	1	1	1	1	5	3	2
1155	1	1	1	0	0	26	10	5	4	6.44444	6	5	6	8	4	3	8	2	3
1157	-2	0	1	0	0	54	10	4	4	6.77778	4	6	7	5	1	3	4	2	3
1158	-2	0	1	1	0	18	11	5	5	5.77778	4	5	5	8	3	3	5	7	4
1159	1	-1	1	0	0	34	13	5	5	6.77778	6	6	7	7	3	3	5	6	4
1160	1	-1	0	0	0	49	10	4	3	4.33333	4	3	3	3	3	2	3	5	.
1161	1	-1	1	0	0	24	6	4	2	6.44444	6	6	7	8	4	4	4	5	4
1162	1	1	1	0	0	48	19	7	5	6.66667	6	4	7	8	3	4	8	2	2
1165	1	-1	1	0	0	37	10	5	1	5.55556	3	4	3	7	3	3	6	1	3
1166	-2	0	0	0	1	32	20	6	5	6.88889	5	7	7	5	1	3	4	3	.
1167	1	1	1	0	0	36	13	7	4	6.88889	7	6	1	7	2	3	3	4	5
1169	1	-1	0	0	1	55	20	6	4	7	7	7	7	9	4	4	2	7	5
1172	-2	0	1	1	1	54	20	5	4	5.77778	4	6	3	7	2	3	3	5	5
1174	1	-1	1	0	1	29	20	7	5	7	7	7	7	7	4	4	4	5	3
1180	-2	0	0	0	0	56	18	6	5	7	7	4	7	9	4	4	4	6	3
1182	1	-1	0	0	0	44	13	5	.	7	7	7	7	7	4	3	2	3	2
1183	1	-1	0	1	0	29	5	6	4	5.66667	5	6	5	9	4	4	5	5	.
1189	-2	0	1	0	0	26	6	7	5	7	7	7	7	9	4	4	7	3	.
1190	1	-1	1	1	1	44	20	5	2	5.55556	5	5	4	7	3	3	5	7	.
1191	1	-1	0	0	1	23	20	5	5	7	7	7	7	9	3	4	4	3	.
2002	1	1	0	0	0	61	15	4	.	5.77778	5	5	5	3	1	3	5	3	3
2003	-2	0	1	0	1	28	20	5	4	6.77778	6	5	7	6	2	3	7	5	5
2004	1	-1	1	0	0	27	10	5	4	7	6	7	7	7	3	3	6	2	4
2007	-2	0	0	0	1	40	20	4	4	7	7	6	1	9	4	4	3	2	3
2008	1	-1	0	0	0	30	15	5	4	6.22222	3	5	2	3	1	3	5	2	2
2009	1	-1	0	0	0	29	14	5	4	5.55556	5	5	5	8	3	3	7	2	5
2010	1	1	1	1	1	48	30	4	3	3.125	1	1	1	1	1	1	4	4	5
2011	1	1	1	0	1	41	35	6	5	5.33333	5	5	5	7	4	3	8	5	6
2012	1	-1	1	1	0	24	18	6	3	7	6	2	7	9	4	4	7	3	2
2014	1	1	1	0	1	53	20	4	2	4	3	3	3	1	1	1	2	2	3
2015	1	1	1	0	0	28	17	4	3	5.33333	5	5	1	1	1	1	6	3	5
2017	1	1	1	0	1	33	25	4	2	4	4	4	4	5	2	3	3	5	3
2018	1	1	0	0	1	18	20	7	3	4.22222	4	4	4	7	3	2	10	1	.
2024	-2	0	0	1	0	26	11	4	3	7	5	7	7	7	4	4	5	4	5
2026	-2	0	0	0	1	27	20	6	3	7	7	7	7	8	4	4	6	8	4
2029	-2	0	1	0	0	39	13	5	5	6.22222	5	7	7	7	1	4	5	3	4
2030	1	-1	0	0	1	47	20	7	4	7	7	5	7	5	3	3	5	5	6
2031	1	-1	1	0	0	47	10	5	4	6.44444	4	5	2	3	1	2	4	3	4
2032	1	-1	0	0	0	19	6	4	4	6.33333	4	5	5	2	1	1	7	2	.
2034	-2	0	1	0	1	50	30	4	2	6.66667	6	6	7	5	1	3	3	6	6
2035	1	-1	1	0	1	54	40	4	2	7	7	7	7	1	1	1	2	4	2
2039	1	-1	1	0	1	31	35	4	3	6.22222	2	2	7	7	2	3	2	5	3
2040	1	1	0	0	1	23	20	5	3	6.66667	7	7	6	7	1	1	5	3	3
2041	1	1	0	0	0	33	12	7	5	6	7	4	6	5	3	3	3	6	4
2042	1	1	1	0	1	26	20	5	2	6.88889	7	7	7	7	1	4	9	4	6
2044	-2	0	0	0	0	22	10	4	2	5.22222	4	4	3	3	1	2	4	2	.
2045	-2	0	1	0	1	21	20	4	4	6.44444	4	4	4	1	1	1	5	3	4
2048	1	-1	1	1	1	42	20	5	5	6.55556	4	4	4	3	4	3	7	9	2
2049	1	-1	0	0	0	26	15	7	3	6.55556	4	5	5	7	2	3	4	5	3
2052	1	-1	0	0	1	40	30	7	5	6.88889	7	7	7	1	1	1	4	3	2
2054	1	-1	1	0	1	35	20	4	4	5.55556	4	4	4	1	1	1	4	1	2
2057	1	-1	1	0	1	42	20	4	4	5.66667	7	4	7	3	1	3	6	5	3
2059	1	1	0	0	0	21	10	6	5	4.11111	5	4	7	7	1	2	3	3	4
2060	1	1	1	0	0	23	15	5	5	4.11111	7	4	4	7	3	3	5	5	8
2061	1	1	1	0	0	31	9	5	4	6.55556	7	3	2	5	1	3	5	3	3
2062	-2	0	1	0	0	42	10	6	4	7	7	7	4	9	4	4	5	4	4
2063	1	-1	1	0	0	38	13	4	2	6.66667	4	7	1	3	3	2	4	2	2
2064	1	-1	0	0	1	23	20	6	4	7	4	4	4	5	1	3	7	4	5
2070	1	-1	1	0	1	29	20	6	5	7	6	6	6	9	4	4	4	3	.
2074	-2	0	0	0	0	51	10	6	5	3.66667	7	6	7	9	4	4	3	3	.
2076	1	-1	0	0	0	27	9	7	5	6.88889	7	5	6	8	4	4	5	3	.
2077	1	1	1	0	1	37	25	7	5	7	7	7	7	7	4	4	4	2	.
2078	-2	0	1	1	1	31	30	5	5	5.33333	4	4	4	5	2	2	5	3	2
2079	1	1	0	0	0	22	13	6	2	6.88889	6	6	6	7	3	3	6	7	6
2080	-2	0	0	0	0	26	10	7	4	7	5	6	7	7	3	4	3	6	.
2083	1	-1	0	0	1	37	35	7	4	7	7	7	7	6	2	4	4	3	.
2085	1	1	0	0	0	44	7	3	4	4.77778	7	4	3	3	1	1	6	2	4
2086	1	1	1	0	0	25	18	5	1	6.33333	4	1	1	5	3	3	9	4	3
2087	1	1	0	0	1	28	20	5	4	6.66667	6	4	4	7	2	3	6	4	.
2088	1	1	1	0	1	28	23	6	4	1	.	4	3	8	4	3	.	0	.
2090	-2	0	0	0	0	58	10	4	1	4.77778	4	4	4	2	2	2	2	5	.
2091	-2	0	1	0	0	21	13	4	4	6.11111	5	5	5	9	3	4	4	6	4
2092	-2	0	1	0	1	30	25	4	1	6.77778	3	2	6	7	3	3	2	1	.
2093	1	-1	1	0	1	20	20	6	5	7	6	6	3	5	1	2	7	6	.
2099	-2	0	0	1	0	27	6	4	5	7	4	7	4	9	2	4	6	4	.
2100	1	-1	0	0	0	48	8	5	3	6.22222	.	.	.	6	3	3	6	.	3
2101	1	1	1	0	0	33	15	7	5	7	6	7	7	7	3	4	6	2	.
2103	1	1	0	0	0	59	15	4	5	7	6	7	5	7	1	1	5	4	3
2104	-2	0	1	0	1	32	30	4	2	6.33333	3	6	4	9	4	4	2	3	3
2106	1	1	1	1	0	21	8	5	5	4.55556	5	6	4	4	2	2	4	5	4
2107	-2	0	1	0	0	19	10	4	3	6.22222	7	4	7	7	3	3	5	6	.
2108	1	-1	1	0	1	34	20	7	4	7	5	5	5	7	3	3	4	5	3
2109	1	-1	1	0	0	27	15	4	4	6.33333	5	7	5	5	1	1	7	2	0
2110	1	1	1	0	1	29	30	4	5	5.55556	1	.	1	1	1	1	4	3	5
2111	-2	0	1	0	1	49	28	6	4	6.22222	6	6	6	7	3	3	2	3	2
2112	1	1	0	0	1	37	20	5	4	5.22222	5	5	6	8	4	2	8	4	.
2113	-2	0	0	0	0	21	12	4	1	4.77778	4	4	4	3	1	2	4	2	.
2114	1	1	1	0	0	29	17	4	3	6.11111	4	4	5	6	1	1	5	6	2
2115	1	-1	0	0	0	27	7	5	5	6.44444	5	6	6	5	2	2	5	3	.
2117	-2	0	0	0	1	36	40	4	3	4.44444	5	5	3	3	1	2	3	5	.
2120	-2	0	1	1	0	35	9	4	3	7	4	2	4	7	4	4	2	5	.
2122	1	1	0	0	0	22	7	5	3	5.11111	5	5	7	7	1	4	7	5	5
2123	1	1	1	0	1	27	25	5	5	6.22222	4	4	4	3	1	2	3	5	.
2124	-2	0	1	0	0	26	8	4	5	7	6	7	7	7	4	3	5	1	.
2126	1	-1	1	0	0	32	16	4	2	6.55556	7	5	4	5	3	3	5	4	3
2128	1	-1	1	0	1	54	35	4	3	6.55556	7	6	6	7	1	2	9	4	1
2129	1	1	1	0	0	47	15	5	4	6.33333	4	3	6	6	2	3	7	4	4
2130	-2	0	1	0	0	24	8	5	3	7	6	5	5	8	4	4	5	4	1
2131	1	-1	1	0	0	47	15	7	5	7	7	.	.	3	1	3	6	4	.
2132	-2	0	0	0	0	34	15	5	4	7	7	5	5	6	2	3	4	3	3
2133	1	1	1	0	0	26	13	4	5	7	7	7	7	8	4	4	3	5	.
2135	1	-1	0	0	0	60	12	4	2	3.22222	4	3	4	1	1	1	6	5	5
2136	-2	0	1	0	0	19	9	4	4	6.33333	7	7	7	7	3	3	6	4	5
2137	1	1	0	0	0	41	8	4	4	6.55556	3	4	3	7	1	2	3	4	3
2138	-2	0	0	0	0	32	15	5	1	2	4	4	4	1	1	1	3	3	4
2141	1	-1	1	0	1	39	30	5	2	6.88889	6	6	6	7	3	3	5	5	.
2142	1	-1	0	0	0	20	15	7	3	7	7	6	7	5	3	2	4	4	4
2143	1	1	1	0	1	25	20	5	4	6.55556	7	5	7	9	4	4	6	5	4
2144	1	-1	0	0	0	23	6	5	4	7	7	6	7	9	4	4	3	5	3
2145	-2	0	1	0	0	22	9	4	1	5.66667	6	6	6	7	3	2	4	4	.
2146	-2	0	1	0	1	35	20	4	5	7	7	7	7	7	2	3	3	3	.
2149	1	-1	1	0	1	45	30	4	3	5.88889	6	5	6	5	1	3	7	3	.
2150	1	1	0	0	0	48	17	4	4	4.22222	4	4	2	3	1	2	5	10	1
2151	-2	0	0	0	0	41	11	4	3	5.44444	4	5	4	3	1	2	5	3	4
2152	1	-1	1	0	0	23	7	5	4	6.66667	7	7	6	7	1	1	5	11	5
2154	1	1	0	0	0	29	10	4	5	6.22222	7	1	7	8	4	3	4	4	.
2155	1	-1	0	0	0	50	13	7	3	6.33333	5	4	4	3	1	2	8	7	5
2156	1	1	1	0	1	30	25	6	5	7	7	4	7	8	3	4	6	6	4
2157	1	1	1	0	0	18	11	5	3	5.33333	5	5	4	3	1	2	6	4	4
2159	1	-1	0	1	0	25	10	5	2	6.33333	6	6	5	8	3	3	7	5	5
2160	-2	0	1	0	0	23	11	6	3	7	5	5	6	8	4	4	4	4	.
2161	1	-1	1	0	0	25	13	5	5	6.11111	7	5	6	8	4	3	8	4	3
2164	1	-1	1	0	0	22	7	5	2	5.33333	3	4	1	1	2	1	6	2	.
2165	-2	0	0	0	0	18	6	4	3	6.33333	6	4	6	7	3	3	4	4	2
2166	1	1	0	0	0	43	8	4	2	7	7	7	7	7	3	3	6	5	4
2167	1	1	1	0	0	22	9	4	3	5.11111	3	1	3	2	1	1	4	3	.
2168	-2	0	0	0	1	25	20	4	1	7	7	7	7	9	4	4	4	4	.
2169	-2	0	1	0	1	33	20	4	1	7	7	6	7	5	1	4	3	4	4
2170	-2	0	0	0	0	25	8	5	5	7	7	7	5	7	3	3	4	1	1
2173	1	-1	0	0	0	35	9	7	4	7	6	7	7	3	4	3	4	3	.
2175	1	1	0	0	0	54	11	4	4	6.88889	5	5	4	3	1	2	5	3	.
2177	1	-1	1	1	1	36	23	5	3	7	4	4	7	8	3	4	4	9	.
2178	1	-1	0	0	1	26	20	7	4	7	7	4	6	9	3	4	7	3	.
2180	-2	0	0	0	0	44	11	4	1	5.33333	5	5	5	7	3	3	2	3	.
2181	1	-1	1	0	0	20	16	7	4	7	5	1	7	7	3	2	8	3	2
2184	-2	0	0	0	1	34	20	4	2	4.88889	4	7	4	1	1	1	2	2	2
2185	-2	0	0	0	0	21	14	4	5	3.66667	.	.	.	8	3	3	3	2	3
2188	1	1	0	0	0	60	8	4	3	4.77778	6	6	4	5	1	2	3	5	.
2190	-2	0	1	0	1	42	30	5	4	6.66667	6	6	7	8	4	4	4	1	3
2193	1	1	0	0	0	39	14	5	5	7	7	7	7	6	3	4	6	5	.
2194	1	1	0	0	0	35	10	7	5	7	7	7	7	7	4	3	6	6	.
